# Supplementary material for: The soybean gene GmHsp22.4 is involved in the resistance response to Meloidogyne javanica in Arabidopsis thaliana
Source: BMC Plant Biol. 2020 Nov 24;20:535. doi: 10.1186/s12870-020-02736-2 (PMC7687995; doi:10.1186/s12870-020-02736-2)
Supplement: Supplementary file 5 — Additional file 5. Primers used in this study. [file 12870_2020_2736_MOESM5_ESM.xlsx]

## Sheet: Planilha1
Additional File 5. Primers used in this work
Experiment	Primers	Direction	Sequence 5'-> 3'
Overexpression CDS	CDSGmHsp22.4-F	Foward	ATGAGGCTGCCACCACTAAA
	CDSGmHsp22.4-R	Reverse	GGTCAAGCAGGAGCTTTGA
Overexpression Promoter	PGmHsp22.4-F	Foward	ATGGGTGCAGCAATGAATTT
	PGmHsp22.4-R	Reverse	CATTTTTGTTGCTCTTTGTTGCC
Confirmation Transformation CDS	pH7WG2D-F	Foward	GCGGGGTCATAACGTGACT
	pH7WG2D-R	Reverse	CGCACAATCCCACTATCCTT
qRT-PCR	AT_Act-F	Foward	GCTAACATTGTGCTCAGTGGTGG
	AT_Act-R	Reverse	ATGAAGATTAAGGTCGTTGCACC
	RT-GmHsp22.4-F	Foward	AGAAATGAGGCTGCCACAAC
	RT-GmHsp22.4-R	Reverse	CAAATGGTTCTCTGCTCCCA
T-DNA insertion	LP	Foward	TCGGTGATGTCTTTGGAAAAG
	RP	Reverse	CCAAGCAACAAAGCTCCTATG
	BP1	Foward	AACGTCCGCAATGTGTTATTAAGTTGTC
	BP2	Foward	ATAATAACGCTGCGGACATCTACATTTT
